# Supplementary material for: Inhibition of Drp1/Fis1 interaction slows progression of amyotrophic lateral sclerosis
Source: EMBO Mol Med. 2018 Jan 15;10(3):e8166. doi: 10.15252/emmm.201708166 (PMC5840540; doi:10.15252/emmm.201708166)
Supplement: Supplementary file 3 — Source Data for Expanded View [file EMMM-10-e8166-s005.zip]

Archive with 7 entries (6 files):
- Source_data_EV1G.pdf
- Source_data_EV2C.pdf
- Source_data_EV3B.pdf
- __MACOSX/
- __MACOSX/._Source_data_EV1G.pdf
- __MACOSX/._Source_data_EV2C.pdf
- __MACOSX/._Source_data_EV3B.pdf
